# Supplementary material for: Factors related with sarcopenia and sarcopenic obesity among low- and middle-income settings: the 10/66 DRG study
Source: Sci Rep. 2020 Nov 24;10:20453. doi: 10.1038/s41598-020-76575-4 (PMC7686337; doi:10.1038/s41598-020-76575-4)
Supplement: Supplementary file 1 — Supplementary Information. [file 41598_2020_76575_MOESM1_ESM.xlsx]

## Sheet: Web-Appendix 1
study centre identifier	number of participants	Variable Weight Available	Variable Weight Missing
Cuba	2007	1275	0.364723
DR	1197	1131	0.0551378
Peru (urban)	890	861	0.0325843
Peru (rural)	421	418	0.00712589
Mexico (urban)	749	712	0.0493992
Mexico (rural)	713	688	0.0350631
China (urban)	741	739	0.00269906
China (rural)	711	710	0.00140647
Puerto Rico	1265	888	0.298024

## Sheet: Web-Appendix 2
The cut-off for low skeletal muscle mass (skeletal muscle mass index) by country and sex					Sex	Height*	Age (years)	Cut off speed (10m/seconds taken to walk 10m)
					Female	< Median	65-69	0.5
Country	Sex	Cut-off					70-74	0.454545
Cuba	Female	0.572					75-79	0.4
	Male	0.964					≥80	0.285714
DR	Female	0.551172				≥ Median	65-69	0.5
	Male	0.928807					70-74	0.416667
Peru	Female	0.523433					75-79	0.4
	Male	0.882129					≥80	0.333333
Mexico	Female	0.514616			Male	< Median	65-69	0.5
	Male	0.90122					70-74	0.47619
China	Female	0.5516					75-79	0.454545
	Male	0.9351					≥80	0.384615
Puerto Rico	Female	0.555				≥ Median	65-69	0.5
	Male	0.917					70-74	0.480952
							75-79	0.454545
							≥80	0.333333
					*The median height was 1.52 and 1.65 m for women and men respectively.

## Sheet: Table 3 (per site)
Females			Meta-analysed (coef and 95%)			I2	p-value		Females			Cuba (coef and 95%)			Robust St Errors	DR (coef and 95%)			Robust St Errors	Peru urban (coef and 95%)			Robust St Errors	Peru rural (coef and 95%)			Robust St Errors	Mexico urban (coef and 95%)			Robust St Errors	Mexico rural (coef and 95%)			Robust St Errors	China urban (coef and 95%)			Robust St Errors	China rural (coef and 95%)			Robust St Errors	Puerto Rico (coef and 95%)			Robust St Errors
Age			-0.005	-0.006	-0.005	0.318	0.164		Age			-0.0053112	-0.0062176	-0.0044048	0.0004619	-0.0051304	-0.0061051	-0.0041558	0.0004964	-0.0055848	-0.0065469	-0.0046228	0.0004897	-0.005327	-0.0069664	-0.0036876	0.0008317	-0.0049265	-0.0061961	-0.0036569	0.000646	-0.0061745	-0.0073298	-0.0050191	0.0005878	-0.0065313	-0.0077567	-0.0053058	0.0006235	-0.0051864	-0.0068247	-0.0035481	0.0008333	-0.0049163	-0.0066104	-0.0032223	0.0008625
Education	None	Ref							Education	None	Ref
	some, did not complete primary		0.003	-0.004	0.01	0.172	0.289			some, did not complete primary		-0.0199424	-0.0563618	0.0164771	0.0185615	0.0083134	-0.0072656	0.0238924	0.0079342	-0.0189962	-0.0627431	0.0247508	0.0222688	-0.0008853	-0.0241642	0.0223937	0.0118104	-0.0079118	-0.0254412	0.0096176	0.0089192	0.0042571	-0.0087929	0.017307	0.006639	0.0027428	-0.0154459	0.0209315	0.0092542	0.021073	-0.006949	0.0490951	0.0142538	0.0481389	0.0010195	0.0952584	0.0239889
	completed primary		0.014	0.007	0.022	0	0.539			completed primary		-0.0118617	-0.048181	0.0244575	0.0185105	0.0201149	0.0005544	0.0396754	0.0099619	0.0088794	-0.0326566	0.0504154	0.0211434	0.0274595	0.0010957	0.0538233	0.0133754	0.0242549	0.0047336	0.0437761	0.0099327	0.0061729	-0.0159063	0.0282521	0.0112325	0.0063459	-0.009533	0.0222247	0.0080789	0.01596	-0.004991	0.0369111	0.010657	0.0398102	-0.0087103	0.0883306	0.0247021
	completed secondary		0.025	0.015	0.035	0.536	0.028			completed secondary		-0.0082573	-0.0448925	0.028378	0.0186715	0.022035	-0.0052732	0.0493433	0.0139078	0.0139576	-0.0287431	0.0566583	0.0217363	0.0827444	0.0444135	0.121075	0.0194469	0.0316346	0.008433	0.0548361	0.0118053	0.0447748	0.0110049	0.0785446	0.0171799	0.0127624	-0.0041469	0.0296717	0.0086033	0.0141502	-0.0383614	0.0666618	0.0267107	0.0489378	0.0036018	0.0942737	0.0230807
	tertiary (college)		0.064	0.053	0.074	0.918	<0.001			tertiary (college)		0.0020693	-0.0352535	0.0393921	0.0190219	0.0437284	0.0147519	0.0727049	0.0147574	0.0073132	-0.0351373	0.0497637	0.0216089	0.0499484	0.0045657	0.0953312	0.0230246	0.0505349	0.0245998	0.07647	0.0131962	0.0598773	0.005661	0.114094	0.0275818	0.0234486	-0.0024319	0.0493291	0.0131677	0.155689	0.133662	0.177716	0.0112043	0.0552224	0.0076851	0.10276	0.0242017
Marriage Status	never married	Ref							Marriage Status	never married	Ref
	Married/ cohabiting		0.005	-0.003	0.014	0.796	<0.001			Married/ cohabiting		0.002353	-0.0153762	0.0200823	0.009036	0.0050613	-0.019584	0.0297066	0.0125515	0.021302	0.0030512	0.0395529	0.0092904	-0.0055076	-0.0419826	0.0309673	0.0185053	0.0214815	-0.002974	0.0459371	0.0124434	0.0461293	0.0101293	0.0821292	0.0183145	-0.0581024	-0.0820409	-0.0341639	0.0121796	-0.0105749	-0.112668	0.0915185	0.051931	0.0298773	-0.0021307	0.0618853	0.0162967
	widowed		0.006	-0.003	0.015	0.785	<0.001			widowed		0.0016554	-0.0161858	0.0194966	0.009093	0.0037545	-0.0199417	0.0274508	0.0120682	0.0231782	0.0034559	0.0429005	0.0100394	0.0052746	-0.0323504	0.0428996	0.0190887	0.017444	-0.0065017	0.0413897	0.012184	0.06011	0.0231936	0.0970264	0.0187807	-0.0553577	-0.0799055	-0.0308098	0.0124896	-0.0150001	-0.117197	0.0871968	0.0519837	0.0230448	-0.0095713	0.0556609	0.0166063
	divorced/ separated		0.01	0	0.021	0.678	0.005			divorced/ separated		0.0079673	-0.010674	0.0266085	0.0095008	0.0035248	-0.0215942	0.0286437	0.0127928	0.0348088	0.0072924	0.0623252	0.0140069	-0.0645809	-0.106556	-0.0226056	0.0212958	0.0144488	-0.0138357	0.0427333	0.0143916	0.0483523	0.000616	0.0960887	0.0242852	n/a				n/a				0.0198751	-0.0161818	0.055932	0.0183581
Assets			0.003	0.001	0.005	0.573	0.016		Assets			-0.0029615	-0.008072	0.002149	0.0026046	0.0020759	-0.0023386	0.0064904	0.0022483	0.0089876	-0.002217	0.0201922	0.0057036	0.0006393	-0.0074771	0.0087557	0.0041178	0.0092748	0.0014994	0.0170501	0.0039562	0.0054433	0.0013711	0.0095155	0.0020717	0.0016643	-0.005001	0.0083295	0.0033912	-0.0034594	-0.0111228	0.0042041	0.0038981	0.0139677	0.0052427	0.0226927	0.0044423
BodyFat			-0.003	-0.003	-0.002	0.883	<0.001		BodyFat			-0.0034425	-0.0043588	-0.0025262	0.000466	-0.0022116	-0.0030873	-0.0013359	0.000446	-0.0052365	-0.0063846	-0.0040884	0.0005844	-0.0025568	-0.0042139	-0.0008997	0.0008407	-0.0025963	-0.0038207	-0.0013718	0.000623	-0.0028992	-0.0040568	-0.0017416	0.0005889	-0.0003739	-0.0014432	0.0006954	0.000544	-0.0012394	-0.0029198	0.000441	0.0008547	-0.0059245	-0.0074621	-0.0043869	0.0007829
Physical activity	not at all/ not very	Ref							Physical activity	not at all/ not very	Ref
	fairly/ very		0.004	-0.001	0.009	0.451	0.068			fairly/ very		3.56e-05	-0.0104448	0.0105161	0.0053414	0.0024994	-0.0106717	0.0156705	0.0067079	0.0081142	-0.0041813	0.0204097	0.0062589	0.0303612	0.0055719	0.0551506	0.0125767	0.010012	-0.0048365	0.0248606	0.0075552	0.0079028	-0.0052433	0.0210489	0.0066879	0.0081592	-0.003776	0.0200943	0.0060725	-0.0028949	-0.0182304	0.0124406	0.0078006	-0.0216071	-0.0408676	-0.0023467	0.0098063
Drinking	no drinking/ heavy	Ref							Drinking	no drinking/ heavy	Ref
	moderate drinking		0.004	-0.006	0.014	0	0.528			moderate drinking		0.0131552	-0.0250658	0.0513762	0.0194799	0.0051048	-0.0433308	0.0535404	0.0246676	-0.007402	-0.0297855	0.0149814	0.011394	0.0085527	-0.0091046	0.02621	0.0089583	0.0182756	-0.0047433	0.0412945	0.0117124	-0.0149072	-0.0549258	0.0251114	0.0203589	0.0342546	-0.0205296	0.0890387	0.0278735	-0.0194353	-0.0500412	0.0111707	0.0155681	0.004208	-0.04124	0.0496559	0.0231396
Smoking	never	Ref							Smoking	never	Ref
	ever		0.005	-0.003	0.014	0	0.492			ever		0.0018474	-0.012651	0.0163458	0.0073893	0.0001553	-0.0214694	0.0217801	0.0110132	0.0510327	0.0066172	0.0954481	0.0226091	n/a				0.0035708	-0.0276619	0.0348034	0.0158917	0.0110625	-0.0354428	0.0575679	0.023659	-0.002291	-0.0205902	0.0160082	0.0093104	0.0166905	-0.005385	0.0387659	0.011229	0.0275061	-0.0969354	0.151948	0.0633588
Number of limiting impairments	none	Ref							Number of limiting impairments	none	Ref
	one-two		-0.004	-0.008	0.001	0.289	0.188			one-two		0.0011497	-0.0087745	0.0110739	0.005058	-0.0161581	-0.029786	-0.0025302	0.0069405	-0.0038877	-0.0159438	0.0081684	0.006137	0.0078215	-0.0131881	0.028831	0.010659	-0.0053911	-0.01982	0.0090378	0.0073417	0.0074149	-0.0067066	0.0215365	0.0071841	-0.0057684	-0.0206284	0.0090916	0.0075606	-0.0183279	-0.034097	-0.0025589	0.0080211	0.0041239	-0.0172795	0.0255273	0.0108974
	more than two		0.001	-0.006	0.007	0.556	0.021			more than two		0.0125361	-0.0040286	0.0291009	0.0084424	-0.01727	-0.0339853	-0.0005547	0.0085129	0.0044462	-0.0137816	0.0226739	0.0092786	0.015031	-0.0228035	0.0528656	0.019195	0.012106	-0.0054284	0.0296403	0.0089218	0.0156024	-0.0014285	0.0326334	0.0086643	-0.0163381	-0.0325688	-0.0001075	0.008258	0.0009835	-0.0221534	0.0241204	0.0117688	-0.0168994	-0.0407946	0.0069957	0.012166
males			Meta-analysed (coef and 95%)			I2	p-value		Males			Cuba (coef and 95%)			Robust St Errors	DR (coef and 95%)			Robust St Errors	Peru urban (coef and 95%)			Robust St Errors	Peru rural (coef and 95%)			Robust St Errors	Mexico urban (coef and 95%)			Robust St Errors	Mexico rural (coef and 95%)			Robust St Errors	China urban (coef and 95%)			Robust St Errors	China rural (coef and 95%)			Robust St Errors	Puerto Rico (coef and 95%)			Robust St Errors
Age			-0.003	-0.003	-0.002	0.084	0.365		Age			-0.0026573	-0.0043579	-0.0009567	0.0008658	-0.0035927	-0.0056288	-0.0015566	0.0010347	-0.0031248	-0.0049302	-0.0013195	0.0009171	-0.0028899	-0.004922	-0.0008577	0.0010301	-0.0032317	-0.0052657	-0.0011978	0.0010324	-0.0022363	-0.0039923	-0.0004803	0.0008916	-0.0026426	-0.0047472	-0.0005381	0.0010694	0.0004172	-0.0018841	0.0027186	0.0011695	-0.0042218	-0.0067865	-0.0016571	0.0013025
Education	None	Ref							Education	None	Ref
	some, did not complete primary		0	-0.012	0.011	0.294	0.183			some, did not complete primary		-0.0369744	-0.0867516	0.0128028	0.025336	0.0040204	-0.0312415	0.0392822	0.017919	0.0165745	-0.0533482	0.0864972	0.0355202	0.014278	-0.0255819	0.0541378	0.0202054	0.0289784	-0.0013526	0.0593094	0.0153952	-0.0174546	-0.039228	0.0043189	0.0110553	-0.0100379	-0.0525534	0.0324777	0.0216045	-0.0043632	-0.0327695	0.0240431	0.0144352	0.0544998	-0.0161657	0.125165	0.0358843
	completed primary		0.005	-0.007	0.016	0.199	0.266			completed primary		-0.0287663	-0.0747568	0.0172242	0.0234067	0.0214426	-0.0189662	0.0618514	0.0205345	0.0266731	-0.0094417	0.0627879	0.018346	0.0241104	-0.0122513	0.0604722	0.0184322	0.0219784	-0.0069842	0.0509409	0.0147006	-0.0179514	-0.0546917	0.018789	0.0186547	-0.0040778	-0.0385796	0.0304239	0.0175322	-0.0079603	-0.029767	0.0138463	0.0110815	0.0210323	-0.0389379	0.0810025	0.030452
	completed secondary		0.021	0.007	0.035	0.336	0.149			completed secondary		-0.020991	-0.0670296	0.0250475	0.0234312	0.0037671	-0.0475552	0.0550894	0.0260804	0.0619819	0.0263436	0.0976203	0.018104	0.0600002	0.0077227	0.112278	0.0265001	0.0195827	-0.0234732	0.0626387	0.0218541	0.0170503	-0.0432404	0.077341	0.0306122	0.0041826	-0.0283684	0.0367336	0.016541	0.019876	-0.0167973	0.0565493	0.0186362	0.0167677	-0.0408853	0.0744207	0.0292744
	tertiary (college)		0.038	0.023	0.054	0.554	0.022			tertiary (college)		-0.0151722	-0.0633687	0.0330243	0.0245314	0.0576252	0.0078143	0.107436	0.0253124	0.0564471	0.0202501	0.0926442	0.0183878	-0.0472595	-0.142187	0.0476685	0.0481201	0.0627481	0.019793	0.105703	0.0218029	0.0451651	-0.0027303	0.0930605	0.0243186	-0.0014968	-0.0410298	0.0380362	0.0200889	0.0794049	0.0350303	0.123779	0.0225498	0.0310126	-0.0284371	0.0904624	0.0301873
Marriage Status	never married	Ref							Marriage Status	never married	Ref
	Married/ cohabiting		0.004	-0.01	0.019	0	0.528			Married/ cohabiting		0.0046813	-0.0244477	0.0338103	0.0148307	-0.0244674	-0.0656341	0.0166994	0.0209197	0.0081446	-0.0275544	0.0438436	0.0181348	0.0204256	-0.0207587	0.0616098	0.0208768	0.100825	-0.0014423	0.203092	0.0519083	-0.0055028	-0.0535673	0.0425618	0.0244045	n/a				0.0024643	-0.0420733	0.0470019	0.0226326	0.004411	-0.0365164	0.0453384	0.0207856
	widowed		0.004	-0.011	0.028	0	0.457			widowed		0.014613	-0.0243578	0.0535839	0.0198415	-0.0034311	-0.0543972	0.047535	0.0258994	0.0373402	-0.0031318	0.0778121	0.0205595	-0.0207321	-0.0720088	0.0305447	0.0259928	0.0892974	-0.0178057	0.196401	0.0543628	-0.0116477	-0.0647903	0.041495	0.0269828	-0.0124524	-0.0464484	0.0215436	0.0172753	-0.004692	-0.0516282	0.0422442	0.0238515	0.0136206	-0.0476561	0.0748972	0.0311202
	divorced/ separated		0.007	-0.012	0.025	0.332	0.163			divorced/ separated		0.0288083	-0.0082373	0.065854	0.0188613	-0.0102832	-0.0561287	0.0355622	0.0232972	0.0100387	-0.0343775	0.054455	0.0225631	0.0248016	-0.0718628	0.121466	0.0490002	0.100014	-0.0092526	0.20928	0.0554607	-0.0729557	-0.140291	-0.0056205	0.034189	n/a				-0.0029229	-0.0537158	0.0478699	0.0258113	0.0097634	-0.0380357	0.0575624	0.0242755
Assets			0.005	0.002	0.008	0	0.502		Assets			0.0013846	-0.0078081	0.0105772	0.0046796	0.0049065	-0.0025723	0.0123854	0.0038005	-0.0024191	-0.0183037	0.0134656	0.0080693	0.003358	-0.0066657	0.0133818	0.0050811	0.0140654	0.0033329	0.0247979	0.0054476	0.0053891	-0.0008697	0.0116479	0.0031779	0.000477	-0.0110708	0.0120247	0.0058681	0.0062336	-0.0020887	0.0145559	0.0042291	0.0150581	0.0016446	0.0284716	0.0068122
BodyFat			-0.013	-0.014	-0.013	0.249	0.222		BodyFat			-0.0161157	-0.0192153	-0.0130162	0.0015773	-0.0138682	-0.0164558	-0.0112805	0.001315	-0.0145114	-0.0169891	-0.0120337	0.0012586	-0.0119146	-0.0144461	-0.0093831	0.0012833	-0.0115221	-0.0140134	-0.0090307	0.0012646	-0.0128894	-0.0151835	-0.0105953	0.0011648	-0.0138097	-0.0161463	-0.011473	0.0011874	-0.0111621	-0.0138025	-0.0085218	0.0013418	-0.013687	-0.0161745	-0.0111995	0.0012632
Physical activity	not at all/ not very	Ref							Physical activity	not at all/ not very	Ref
	fairly/ very		0.002	-0.005	0.01	0	0.485			fairly/ very		0.0157617	-0.0042289	0.0357524	0.0101777	-0.0057935	-0.032422	0.020835	0.0135318	-0.0032829	-0.024216	0.0176501	0.0106338	0.003615	-0.0273968	0.0346268	0.0157202	-0.0057039	-0.0316763	0.0202684	0.0131829	0.0024788	-0.0188025	0.0237601	0.0108054	-0.0062404	-0.0262746	0.0137938	0.0101805	0.0182929	-0.0007525	0.0373383	0.0096783	-0.0149195	-0.0439955	0.0141565	0.0147665
Drinking	no drinking/ heavy	Ref							Drinking	no drinking/ heavy	Ref
	moderate drinking		-0.003	-0.013	0.006	0.349	0.139			moderate drinking		-0.0056431	-0.0369213	0.0256351	0.0159219	0.0254003	-0.0259744	0.076775	0.026107	-0.0078047	-0.0341715	0.018562	0.0133941	-0.0035505	-0.105287	0.098186	0.0515714	-0.0138974	-0.0383535	0.0105588	0.0124133	0.0268474	0.0023778	0.0513169	0.0124242	0.0173956	-0.0146384	0.0494296	0.0162782	-0.0167578	-0.0373085	0.0037928	0.0104432	-0.0168029	-0.0444237	0.0108179	0.0140277
Smoking	never	Ref							Smoking	never	Ref
	ever		0.005	-0.004	0.014	0	0.721			ever		0.0139036	-0.0062685	0.0340756	0.0102703	0.0171926	-0.0160047	0.0503899	0.0168698	0.0065384	-0.0223576	0.0354343	0.0146789	0.0463855	-0.0534104	0.146181	0.0505877	0.006287	-0.025857	0.038431	0.0163155	-0.0123595	-0.0477627	0.0230437	0.0179757	-0.012485	-0.0344692	0.0094993	0.0111714	0.0073433	-0.0111701	0.0258567	0.0094079	0.0152415	-0.0360662	0.0665493	0.0260574
Number of limiting impairments	none	Ref							Number of limiting impairments	none	Ref
	one-two		0.001	-0.006	0.009	0.556	0.021			one-two		-0.0006256	-0.0180597	0.0168086	0.0088759	-0.0378157	-0.0639316	-0.0116999	0.0132713	-0.0044676	-0.0242452	0.0153099	0.0100469	0.0177951	-0.0100823	0.0456725	0.0141314	-0.0173289	-0.0406168	0.005959	0.0118203	0.0119638	-0.0097186	0.0336462	0.0110091	0.0132853	-0.0082457	0.0348162	0.0109411	0.01878	-0.001289	0.038849	0.0101985	0.0003529	-0.0270408	0.0277466	0.0139121
	more than two		0.001	-0.01	0.012	0.608	0.009			more than two		-0.0067533	-0.0420342	0.0285275	0.0179622	-0.0384262	-0.0761037	-0.0007486	0.0191466	-0.0321968	-0.0641494	-0.0002443	0.0162316	0.0325683	-0.0568802	0.122017	0.0453425	-0.0316907	-0.067671	0.0042897	0.0182627	0.0315285	0.0025071	0.0605499	0.0147354	0.0207954	-0.0036557	0.0452464	0.0124249	0.0187874	-0.0153725	0.0529473	0.017359	0.0039522	-0.0368474	0.0447518	0.0207206

## Sheet: Table 4 (per site)
Sacropenia Case			Meta-analysed results			I2	p-value		Sacropenia Case			Cuba (OR and 95%)			DR (OR and 95%)			Peru urban (OR and 95%)			Peru rural (OR and 95%)			Mexico urban (OR and 95%)			Mexico rural (OR and 95%)			China urban (OR and 95%)			China rural (OR and 95%)			Puerto Rico(OR and 95%)
Age			1.138	1.124	1.152	0.065	0.382		Age			1.1418	1.11063	1.17385	1.1234	1.08843	1.15949	1.19073	1.13964	1.2441	1.16092	1.10736	1.21707	1.1312	1.08345	1.18105	1.10531	1.05855	1.15414	1.13602	1.08593	1.18843	1.10294	1.05221	1.15612	1.152	1.11074	1.19479
Gender	Females	Ref							Gender	Females	Ref
	Males		2.817	2.224	3.569	0.227	0.234			Males		2.4491	1.41841	4.22874	3.3799	1.86651	6.12038	6.9536	2.75553	17.5475	1.79256	0.712248	4.51144	4.03655	1.64168	9.92502	2.1685	0.864441	5.43978	3.75996	1.71604	8.23832	1.51241	0.589645	3.87924	1.86353	1.03183	3.3656
Education	None	Ref							Education	None	Ref
	some, did not complete primary		0.964	0.752	1.236	0	0.975			some, did not complete primary		1.06498	0.366579	3.09396	0.883178	0.518139	1.50539	0.579035	0.131951	2.54095	0.971838	0.410907	2.29849	1.26388	0.67997	2.34922	0.929024	0.540313	1.59738	0.951252	0.434387	2.08312	1.10526	0.518861	2.35439	0.572533	0.169465	1.93429
	completed primary		0.873	0.67	1.138	0.038	0.403			completed primary		0.868473	0.298704	2.52506	0.667099	0.341649	1.30257	0.343965	0.0882231	1.34105	0.790332	0.345471	1.80804	0.535609	0.247083	1.16106	1.64572	0.735818	3.6808	1.26099	0.675377	2.35439	1.01261	0.552819	1.85483	0.599463	0.176972	2.03057
	completed secondary		0.678	0.474	0.972	0	0.901			completed secondary		0.652492	0.219662	1.93819	0.72987	0.284887	1.8699	0.284837	0.0709801	1.14302	0.546199	0.121412	2.45719	1.03113	0.412036	2.58043	0.263952	0.0323598	2.153	0.677232	0.333399	1.37566	0.944597	0.285901	3.12088	0.663323	0.203275	2.16454
	tertiary (college)		0.595	0.368	0.961	0	0.769			tertiary (college)		0.614853	0.199882	1.89134	0.347366	0.0725739	1.66263	0.53014	0.129264	2.17423	0.742099	0.0930316	5.9196	0.232953	0.0569452	0.952974	N/A			0.943974	0.384736	2.3161	1			0.69317	0.203065	2.36617
Marriage Status	never married	Ref							Marriage Status	never married	Ref
	Married/ cohabiting		0.682	0.506	0.919	0	0.663			Married/ cohabiting		0.873055	0.499255	1.52673	0.760939	0.33779	1.71417	0.700062	0.30363	1.61409	0.548969	0.251814	1.19678	0.339599	0.130959	0.880637	0.716615	0.198189	2.59115	1			0.393267	0.121929	1.26843	1.11957	0.411874	3.04328
	widowed		0.736	0.562	0.962	0	0.781			widowed		0.933322	0.522622	1.66677	0.641246	0.278215	1.47798	0.466518	0.197595	1.10145	0.717634	0.297043	1.73375	0.504473	0.198247	1.28372	0.529989	0.139424	2.01463	0.803955	0.469585	1.37641	0.538026	0.159776	1.81173	1.45933	0.525596	4.05185
	divorced/ separated		0.985	0.664	1.46	0	0.541			divorced/ separated		0.774233	0.396954	1.51009	0.936289	0.395753	2.21511	0.652439	0.133166	3.1966	2.35457	0.564993	9.81248	0.5284	0.154007	1.81295	2.2676	0.494309	10.4024	1			1			1.54399	0.531438	4.48576
Assets			0.932	0.868	1	0.531	0.029		Assets			1.13201	0.938467	1.36546	1.08894	0.939108	1.26268	0.72902	0.382584	1.38916	0.76459	0.603492	0.968693	0.785051	0.621874	0.991045	0.821186	0.698018	0.966087	0.991651	0.71479	1.37575	0.864595	0.716222	1.04371	1.01984	0.744139	1.39769
BodyFat			1.08	1.067	1.094	0.588	0.013		BodyFat			1.07881	1.04671	1.11189	1.06701	1.04242	1.09217	1.18793	1.1281	1.25093	1.11163	1.04069	1.18741	1.07596	1.02089	1.134	1.10023	1.0456	1.15771	1.07567	1.01928	1.13517	1.0136	0.952507	1.07862	1.07458	1.04543	1.10454
Physical activity	not at all/ not very	Ref							Physical activity	not at all/ not very	Ref
	fairly/ very		1.013	0.862	1.189	0.581	0.014			fairly/ very		1.40633	0.963638	2.05241	1.54686	0.970098	2.46654	0.842494	0.494652	1.43494	0.391413	0.215934	0.709495	1.19734	0.724228	1.97953	0.829536	0.49165	1.39963	0.898841	0.572258	1.4118	0.795666	0.48788	1.29762	1.22233	0.74149	2.01499
Drinking	no drinking/ heavy	Ref							Drinking	no drinking/ heavy	Ref
	moderate drinking		1.212	0.909	1.615	0.174	0.288			moderate drinking		1.01152	0.389972	2.62369	2.37283	1.00536	5.6003	0.742109	0.287217	1.91746	5.47507	0.909376	32.9637	0.822068	0.416069	1.62424	0.836932	0.275764	2.54005	0.782847	0.30128	2.03415	1.41484	0.710188	2.81867	1.66073	0.828085	3.33059
Smoking	never	Ref							Smoking	never	Ref
	ever		0.951	0.724	1.249	0	0.624			ever		0.995713	0.571517	1.73476	0.884292	0.427233	1.83032	0.82163	0.225588	2.99252	N/A			1.61229	0.692939	3.7514	1.82343	0.615118	5.40528	0.957648	0.49593	1.84923	0.663887	0.373043	1.18149	0.24596	0.0127804	4.73353
Number of limiting impairments	none	Ref							Number of limiting impairments	none	Ref
	one-two		0.993	0.843	1.17	0.13	0.326			one-two		0.855926	0.602311	1.21633	1.6452	0.992721	2.72654	0.85132	0.502602	1.44199	0.738929	0.410757	1.32929	1.15873	0.705808	1.9023	0.830057	0.478338	1.44039	1.26246	0.719131	2.21629	1.2087	0.758552	1.92597	0.737663	0.434297	1.25294
	more than two		1.023	0.81	1.292	0.385	0.112			more than two		0.785201	0.463492	1.33021	1.90213	1.05041	3.44445	0.864298	0.366899	2.03601	0.721487	0.130315	3.99449	0.730811	0.334623	1.59608	0.580486	0.275656	1.22241	1.88339	1.02738	3.45261	0.704371	0.292695	1.69507	1.00145	0.546789	1.83417
Sacropenic Obesity									Sacropenic Obesity			Cuba (OR and 95%)			DR (OR and 95%)			Peru urban (OR and 95%)			Peru rural (OR and 95%)			Mexico urban (OR and 95%)			Mexico rural (OR and 95%)			China urban (OR and 95%)			China rural (OR and 95%)			Puerto Rico(OR and 95%)
1			Meta-analysed results			I2	p-value
Age			1.106	1.087	1.126	0.375	0.119		Age			1.13665	1.09254	1.18255	1.07708	1.03541	1.12044	1.14133	1.08117	1.20483	1.10287	1.04215	1.16712	1.10895	1.04775	1.17371	0.97912	0.893517	1.07292	1.13668	1.06908	1.20856	1.11567	1.02774	1.21111	1.09074	1.0301	1.15495
Gender	Females	Ref							Gender	Females	Ref
	Males		2.17	1.704	2.758	0.364	0.127			Males		1.64465	0.911574	2.96726	3.34697	1.84314	6.0778	2.1356	1.11299	4.09778	0.964354	0.421268	2.20757	2.10611	0.954954	4.64492	3.09533	1.25567	7.63021	3.98967	2.05712	7.73773	2.39372	0.698983	8.19751	1.2814	0.632921	2.59428
Education	None	Ref							Education	None	Ref
	some, did not complete primary		0.805	0.554	1.17	0	0.735			some, did not complete primary		0.985643	0.186981	5.19567	0.50656	0.237774	1.07919	0.558675	0.0811444	3.84646	1.41174	0.414104	4.81283	1.06059	0.416119	2.70318	0.935049	0.389019	2.2475	0.552274	0.162488	1.8771	0.333813	0.0512342	2.17494
	completed primary		0.919	0.633	1.334	0.002	0.432			completed primary		0.845407	0.159585	4.47856	0.502077	0.214585	1.17473	0.317752	0.053002	1.90495	1.24108	0.394089	3.90847	0.771035	0.251322	2.36547	1.85017	0.48096	7.11729	1.20552	0.51781	2.80657	0.526282	0.157007	1.76408	1.52866	0.464872	5.02675
	completed secondary		0.971	0.603	1.562	0.041	0.398			completed secondary		0.567152	0.102884	3.12645	0.724933	0.214501	2.45	0.295986	0.045342	1.93215	0.396769	0.0371771	4.23446	1.55453	0.438093	5.51607	n/a			0.714976	0.289253	1.76728	1.3552	0.206053	8.9131	1.95244	0.704593	5.41026
	tertiary (college)		0.655	0.351	1.223	0	0.843			tertiary (college)		0.521685	0.088059	3.0906	0.214562	0.0255743	1.80013	0.366161	0.0554076	2.41978	0.860172	0.0894259	8.27385	0.535816	0.0980779	2.92726	n/a			0.807421	0.256138	2.54522	n/a			2.81791	0.926821	8.56757
Marriage Status	never married	Ref							Marriage Status	never married	Ref
	Married/ cohabiting		0.9	0.62	1.304	0	0.969			Married/ cohabiting		1.01256	0.39801	2.57604	0.547547	0.219399	1.3665	1.38914	0.415913	4.63969	0.911045	0.32345	2.56609	0.842957	0.182121	3.90168	1.60474	0.33177	7.76196	0.874503	0.418481	1.82745	1.21755	0.135223	10.9628	1.40139	0.31525	6.22968
	widowed		0.821	0.519	1.3	0	0.449			widowed		0.713328	0.258322	1.96978	0.321911	0.123272	0.840638	1.72562	0.492902	6.04131	0.858661	0.25848	2.85244	0.86385	0.192525	3.87604	1.9352	0.337948	11.0816	n/a			1.22606	0.120875	12.4361	0.756366	0.160081	3.57375
	divorced/ separated		1.169	0.757	1.804	0	0.615			divorced/ separated		0.873315	0.281824	2.70622	0.726884	0.273769	1.92995	2.89741	0.554508	15.1395	n/a			0.974392	0.183813	5.16525	n/a			n/a			n/a			1.60647	0.330236	7.81482
Assets			1.033	0.925	1.154	0.419	0.088		Assets			1.49145	1.03617	2.14678	1.29075	1.02463	1.62598	0.745426	0.424742	1.30823	0.876483	0.648497	1.18462	0.941478	0.643266	1.37794	0.929296	0.744267	1.16032	1.12419	0.788218	1.60337	0.732009	0.451623	1.18647	1.3818	0.756398	2.52428
BodyFat									BodyFat
Physical activity	not at all/ not very	Ref							Physical activity	not at all/ not very	Ref
	fairly/ very		0.931	0.716	1.21	0.52	0.042			fairly/ very		1.10615	0.590008	2.07383	1.97296	0.989862	3.93242	0.941111	0.490463	1.80582	0.427321	0.171371	1.06554	0.931965	0.456414	1.90301	0.27438	0.0975978	0.771375	0.76682	0.409531	1.43582	1.65495	0.58348	4.69401	0.770229	0.358309	1.6557
Drinking	no drinking/ heavy	Ref							Drinking	no drinking/ heavy	Ref
	moderate drinking		1.759	1.205	2.569	0.298	0.19			moderate drinking		1.86994	0.530363	6.59302	3.16433	1.22093	8.20112	0.696385	0.221917	2.18528	n/a			0.959799	0.367543	2.50641	1.93143	0.534928	6.9737	1.90867	0.663944	5.48692	5.08183	1.75516	14.7138	1
Smoking	never	Ref							Smoking	never	Ref
	ever		0.831	0.585	1.18	0.255	0.225			ever		0.879794	0.375233	2.06282	1.05936	0.397317	2.82456	2.01861	0.552214	7.37902	n/a			1.69932	0.659602	4.37794	1.82449	0.279249	11.9204	0.4197	0.167637	1.05077	0.403194	0.151354	1.07408	1.19587	0.440516	3.24643
Number of limiting impairments	none	Ref							Number of limiting impairments	none	Ref
	one-two		0.996	0.767	1.293	0	0.554			one-two		0.743655	0.411861	1.34274	1.88324	0.945306	3.75181	1.04526	0.497791	2.19482	0.743877	0.326309	1.69579	1.38168	0.633925	3.01147	0.589214	0.216507	1.60352	0.798838	0.369514	1.72698	1.05957	0.370122	3.03329	0.673196	0.297275	1.52449
	more than two		1.54	1.109	2.137	0	0.478			more than two		1.00338	0.449008	2.24222	2.45911	1.07664	5.61678	2.0493	0.72291	5.80933	0.435273	0.0323909	5.84926	2.10807	0.834939	5.32251	0.679936	0.218241	2.11836	1.69003	0.809799	3.52703	3.10821	0.771977	12.5145	1.12046	0.440898	2.84745
